# Supplementary material for: Use of Naringinase to Modify the Sensory Quality of Foods and Increase the Bioavailability of Flavonoids: A Systematic Review
Source: Molecules. 2025 May 29;30(11):2376. doi: 10.3390/molecules30112376 (PMC12155574; doi:10.3390/molecules30112376)
Supplement: Supplementary file 1 [file molecules-30-02376-s001.zip]

Archive with 1 entries (1 files):
- molecules-3637144-supplementary.pdf
